# Supplementary material for: Tetrodotoxins in Tissues and Cells of Different Body Regions of Ribbon Worms Kulikovia alborostrata and K. manchenkoi from Spokoynaya Bay, Sea of Japan
Source: Toxins (Basel). 2024 Apr 10;16(4):186. doi: 10.3390/toxins16040186 (PMC11053740; doi:10.3390/toxins16040186)
Supplement: Supplementary file 1 [file toxins-16-00186-s001.zip]

Archive with 1 entries (1 files):
- toxins-2877810-supplementary.pdf
